# Supplementary material for: Interrogating Transcriptional Regulatory Sequences in Tol2-Mediated Xenopus Transgenics
Source: PLoS One. 2013 Jul 16;8(7):e68548. doi: 10.1371/journal.pone.0068548 (PMC3713029; doi:10.1371/journal.pone.0068548)
Supplement: Table S1 — Comparing survival and transgenic efficiency among 3 Xenopus transgenesis methods: nuclear transfer, PiggyBAC transposon mediate and Tol2 transposon mediated transgenesis. For each method 250 embryos were injected in 4 different experiments, and the number of surviving and transgenic embryos were recorded. A paired T-test was used to determine if there was a significant difference between the surviving and transgenics. For each method the expression intensity was evaluated in the transgenic embryos, and was classified as ‘ubiquitous’ (uniformly over the entire embryo), ‘low chimera’ (a small subset of the embryo had expression, or ‘high chimera’ (>50% of the embryo had expression). (XLS) [file pone.0068548.s002.xls]

## Sheet: Raw Data
	Nuclear Transfer				PiggyBAC				Tol2
		Survived	Transgenic			Survived	Transgenic			Survived	Transgenic
	Exp1	69	20		Exp1	230	65		Exp1	232	176
	Exp2	81	18		Exp2	198	67		Exp2	215	199
	Exp3	65	21		Exp3	240	115		Exp3	239	150
	Exp4	85	23		Exp4	210	125		Exp4	195	176
	Average	75	20.5		Average	219.5	93		Average	220.25	175.25
	SD	9.5219	2.08167		SD	19	31.4537		SD	19.6193	20.0229
	p-value		0.00140755		p-value		0.00452852		p-value		0.0798564
	Expression Intensity				Expression Intensity				Expression Intensity
	Ubiquitous		62		Ubiquitous		19		Ubiquitous		351
	Low Chimera		5		Low Chimera		334		Low Chimera		140
	High Chimera		15		High Chimera		334		High Chimera		210
	Total Transgenics		82		Total Transgenics		372		Total Transgenics		701
