# Supplementary material for: Interrogating Transcriptional Regulatory Sequences in Tol2-Mediated Xenopus Transgenics
Source: PLoS One. 2013 Jul 16;8(7):e68548. doi: 10.1371/journal.pone.0068548 (PMC3713029; doi:10.1371/journal.pone.0068548)
Supplement: Table S2 — Muscle Enhancer Predictions generated by the EI method. (XLSX) [file pone.0068548.s003.xlsx]

## Sheet: Muscle Enhancer Predictions
No.	Location (mm9)	Position	Prediction Score	Nearest transcript
1	chr2:32302688-32303221	intron	23.495	Slc25a25
2	chr12:113856421-113856740	intergenic	18.945	Adssl1
3	chr2:164604395-164604716	intron	13.504	Tnnc2
4	chr11:5703692-5703983	UTR5	13.226	Pgam2
5	chr6:14705247-14705528	UTR5	11.861	Ppp1r3a
6	chr8:126408666-126408924	intergenic	11.434	Acta1
7	chr5:130347257-130347469	intron	10.212	Phkg1
8	chr7:19995139-19995384	promoter	9.821	Ckm
9	chr14:27707593-27708097	UTR5	9.493	Asb14
10	chr14:56194193-56194518	UTR5	8.859	1110028A07Rik
11	chrX:98644054-98644511	UTR5	8.103	Itgb1bp2
12	chr10:17515705-17516036	UTR5	8.057	Txlnb
13	chrX:154136273-154136451	promoter	7.602	Smpx
14	chr3:151927751-151928151	intron	7.519	Nexn
15	chr3:102877718-102878018	UTR5	7.469	Ampd1
16	chr14:21470944-21471529	intron	7.175	Myoz1
17	chr1:164569192-164569394	UTR5	7.08	Myoc
18	chr6:97202653-97202980	UTR5	6.786	Lmod3
19	chr6:29381445-29381811	promoter	6.756	Flnc
20	chr9:121686568-121686893	UTR5	6.461	Kbtbd5
21	chr4:129985773-129986021	promoter	6.397	Fabp3
22	chr13:62959797-62959919	promoter	6.351	Fbp2
23	chr2:69506090-69506847	promoter	6.253	Kbtbd10
24	chr1:66981475-66982478	intron	5.855	Myl1
25	chr7:135349810-135350024	UTR5	5.823	Cox6a2
26	chr8:55635476-55635797	UTR5	5.813	Asb5
27	chr7:134353776-134354360	promoter	5.801	Mylpf
28	chr13:46524687-46525571	UTR3	5.514	Rbm24
29	chr9:77483733-77484126	promoter	5.327	Klhl31
30	chr19:7157559-7158264	intron	5.03	Macrod1
31	chr14:55614109-55614331	promoter	4.759	Myh7
32	chr17:48571935-48572366	UTR5	4.565	Apobec2
33	chr1:137949066-137949477	promoter	4.546	Cacna1s
34	chr6:55285961-55286484	UTR5	4.421	Aqp1
35	chr15:31499056-31499367	intron	4.375	Cmbl
36	chr8:71402737-71403128	promoter	4.154	Lpl
37	chr8:97376109-97376962	intron	4.094	Coq9
38	chr3:14862244-14862534	promoter	4.091	Car3
39	chr9:110665296-110665444	promoter	3.986	Myl3
40	chr1:44077455-44077668	promoter	3.984	A530098C11Rik
41	chr6:97215309-97215756	intergenic	3.933	Lmod3
42	chr19:42111745-42111987	intron	3.855	Ankrd2
43	chr3:20032570-20033051	intron	3.815	Gyg
44	chr10:80665067-80665183	promoter	3.812	Itgb1bp3
45	chr15:78036710-78037183	intergenic	3.768	Pvalb
46	chr15:58124155-58124858	intergenic	3.697	8230402K04Rik
47	chr13:92016862-92017053	promoter	3.665	Ckmt2
48	chr7:19997092-19997527	intron	3.525	Ckm
49	chr14:56194785-56195052	intron	3.406	1110028A07Rik
50	chr2:74541987-74542116	promoter	3.223	Hoxd8
51	chr8:55655987-55657238	intron	3.006	Asb5
52	chr3:94928793-94929476	UTR5	2.797	Tmod4
53	chrX:92673450-92673582	UTR5	2.767	Asb12
54	chr7:52590023-52590286	promoter	2.753	Hrc
55	chr14:21483284-21484134	intron	2.707	Synpo2l
56	chr15:78035625-78036027	promoter	2.614	Pvalb
57	chr6:24563600-24564239	intergenic	2.6	Lmod2
58	chr11:94837492-94837846	UTR5	2.57	Sgca
59	chr2:180892720-180892848	promoter	2.512	Eef1a2
60	chr8:88079623-88079908	promoter	2.43	Dnaja2
61	chr7:134354858-134355274	UTR5	2.411	Mylpf
62	chr7:133601974-133602386	intron	2.398	Atp2a1
63	chr10:127799194-127800479	UTR3	2.393	Coq10a
64	chr15:97941690-97941908	promoter	2.381	Pfkm
65	chr17:48575731-48576334	intergenic	2.255	Apobec2
66	chr14:32021260-32021540	UTR5	2.229	Tnnc1
67	chr11:41271574-41272496	intergenic	2.132	Ccng1
68	chr11:61261038-61261665	intergenic	2.125	Slc47a1
69	chr6:55285533-55285648	promoter	1.988	Aqp1
70	chr1:174151340-174151698	promoter	1.956	Casq1
71	chr9:121685684-121685978	promoter	1.953	Kbtbd5
72	chr2:32484604-32484705	promoter	1.95	Ak1
73	chr4:43537170-43537358	promoter	1.929	Tpm2
74	chr10:127810362-127810709	intergenic	1.847	Coq10a
75	chr16:96421565-96421746	promoter	1.731	Sh3bgr
76	chr6:97203108-97203325	promoter	1.663	Lmod3
77	chr11:106210991-106211194	promoter	1.619	Scn4a
78	chr11:106210829-106210976	promoter	1.605	Scn4a
79	chr16:96500408-96500708	intergenic	1.6	Sh3bgr
80	chr14:61817542-61818249	intron	1.534	Sacs
81	chr15:97962491-97962933	UTR3	1.487	Pfkm
82	chr12:16851352-16852053	intergenic	1.482	E2f6
83	chr3:137379461-137380171	intergenic	1.47	Ddit4l
84	chr6:124765678-124765773	promoter	1.462	Tpi1
85	chr1:137695686-137696167	promoter	1.453	Tnni1
86	chrX:72643046-72643635	intergenic	1.429	Fundc2
87	chr15:94459270-94459363	promoter	1.413	Tmem117
88	chr2:113879265-113879389	promoter	1.375	Actc1
89	chr3:102907251-102907737	intergenic	1.372	Ampd1
90	chr3:14863341-14863571	UTR5	1.368	Car3
91	chr14:32021971-32022338	intron	1.288	Tnnc1
92	chr1:66991480-66992185	UTR5	1.283	Myl1
93	chr19:43599823-43599971	promoter	1.244	Got1
94	chr4:135840036-135840832	intergenic	1.231	Tcea3
95	chr11:75693338-75693801	intron	1.1	Rph3al
96	chr7:149684376-149684864	UTR5,intergenic	1.001	Lsp1--Tnnt3
97	chr11:5702109-5702304	intron	0.949	Pgam2
98	chr5:74272812-74273617	intergenic	0.86	Sgcb
99	chrX:92673602-92673713	promoter	0.857	Asb12
100	chr7:149627973-149628300	promoter	0.851	Tnni2
101	chr4:135829264-135829558	intron	0.835	Tcea3
102	chr4:106740394-106740521	promoter	0.806	Mrpl37
103	chr11:70471098-70471375	UTR5	0.803	Eno3
104	chr5:130354000-130354272	intron	0.772	Phkg1
105	chr2:32481709-32482170	intergenic	0.766	Ak1
106	chr9:31583747-31584643	intergenic	0.671	Tmem45b
107	chr14:61877268-61877455	UTR5	0.663	Sgcg
108	chr12:16832412-16833183	UTR3	0.66	E2f6
109	chr19:7181450-7181706	promoter	0.625	Flrt1
110	chr14:27526158-27526904	intergenic	0.62	Asb14
111	chr10:115253209-115253324	promoter	0.6	Tspan8
112	chr13:92017078-92017280	promoter	0.597	Ckmt2
113	chr8:71403734-71403977	promoter	0.595	Lpl
114	chr17:87397528-87398523	UTR3	0.594	Rhoq
115	chr13:93564857-93565057	promoter	0.592	Thbs4
116	chr13:27302593-27302963	intergenic	0.591	Prl3b1
117	chr12:105712302-105712536	promoter	0.587	Gsc
118	chr10:88068845-88069096	promoter	0.579	8030451F13Rik
119	chr11:107578952-107579140	promoter	0.575	Cacng1
120	chr10:106932892-106933082	promoter	0.569	Myf6
121	chr2:32484323-32484574	promoter	0.564	Ak1
122	chr4:33068861-33068970	promoter	0.554	Rragd
123	chr11:70470244-70470508	promoter	0.538	Eno3
124	chr11:5748985-5749269	intergenic	0.537	Aebp1
125	chr8:95721929-95722070	promoter	0.505	Ces3
126	chr10:80276100-80276307	UTR5	0.489	Jsrp1
127	chr9:121686054-121686250	promoter	0.46	Kbtbd5
128	chr15:89257704-89257754	promoter	0.446	Cpt1b
129	chr17:80623738-80623859	UTR5	0.438	Gemin6
130	chr15:89256430-89256610	promoter	0.428	Cpt1b
131	chr1:136132862-136133133	promoter	0.401	Adora1
132	chr1:44076712-44076954	UTR5	0.375	A530098C11Rik
133	chr12:105712136-105712283	promoter	0.375	Gsc
134	chr2:152736251-152736395	promoter	0.375	Mylk2
135	chr7:18487964-18488265	intergenic	0.375	Ceacam14
136	chr6:97206086-97206493	intergenic	0.362	Lmod3
137	chr1:136089445-136089636	promoter	0.344	Mybph
138	chr7:88186750-88187823	intergenic	0.335	Alpk3
139	chr7:149626578-149627035	promoter	0.304	Tnni2
140	chr10:80270394-80270541	intergenic	0.25	Jsrp1
141	chr10:88067671-88068124	UTR5	0.239	8030451F13Rik
142	chr7:18500867-18501191	intergenic	0.221	Ceacam14
143	chr12:104595347-104595566	promoter	0.218	Asb2
144	chr4:33105774-33106306	UTR3	0.196	Rragd
145	chr17:24869182-24869479	promoter	0.177	Rpl3l
146	chr4:33108057-33108627	UTR3	0.167	Rragd
147	chr5:122550700-122551017	UTR5	0.154	Myl2
148	chr11:40569088-40569395	promoter	0.113	Ccng1
149	chr10:80657334-80657768	intergenic	0.105	Itgb1bp3
150	chr15:76834233-76834786	intergenic	0.102	Mb
151	chr9:119952306-119952805	intergenic	0.101	Xirp1
152	chr10:6981745-6981845	promoter	0.075	Ppp1r14c
153	chr3:137285951-137286140	promoter	0.075	Ddit4l
154	chr3:122739157-122739290	promoter	0.031	Myoz2
155	chr17:34375698-34375846	promoter	0.022	H2-Ob
156	chr3:89875493-89875771	promoter	0.013	Tpm3
157	chr5:17341951-17342203	promoter	0.013	Cd36
158	chr1:174563246-174563437	promoter	0.01	Dusp23
159	chr3:69167279-69168104	intron	0.01	Ppm1l
160	chr6:113367126-113367446	intergenic	0.01	Cidec
161	chrX:71526471-71526663	intron	0.01	Dnase1l1
162	chr1:59009799-59010637	intergenic	0.009	Als2cr2
163	chr1:135959639-135960516	intergenic	0.009	Fmod
164	chr11:3439675-3440031	promoter	0.009	Smtn
165	chr11:69610245-69610541	promoter	0.009	Chrnb1
166	chr19:4877855-4878060	UTR5	0.009	Actn3
167	chr4:99601026-99601268	promoter	0.009	Pgm2
168	chr5:114626070-114626341	intron	0.009	Acacb
169	chrX:137490111-137490417	promoter	0.009	Atg4a
170	chr6:5515587-5516346	intergenic	0.007	Pdk4
171	chrX:132738854-132739233	promoter	0.007	Tceal5
172	chr3:104582353-104582595	promoter	0.006	Ppm1j
173	chr4:60171585-60171952	intergenic	0.006	Mup1
174	chr7:31337420-31337571	promoter	0.006	Hspb6
175	chr9:60641325-60641425	promoter	0.006	Uaca
176	chr10:44996539-44997152	intergenic	0.005	Popdc3
177	chr3:32845572-32846365	intergenic	0.005	Usp13
178	chr15:96845118-96845947	intron	0.004	Slc38a4
179	chr5:124943348-124943708	UTR3	0.004	2900002H16Rik
180	chr11:82747462-82747896	intron	0.003	Unc45b
181	chr8:112111650-112111816	intergenic	0.003	Hp
182	chr1:17089180-17089473	promoter	0.002	Jph1
183	chr1:51344743-51344955	promoter	0.002	Sdpr
184	chr15:103395774-103395995	promoter	0.002	Glycam1
185	chr17:56262004-56262049	promoter	0.002	Lrg1
186	chr17:57365858-57366115	intron	0.002	C3
187	chr2:172977446-172977645	promoter	0.002	Pck1
188	chr9:50560131-50560281	promoter	0.002	Cryab
189	chr9:102448345-102449226	UTR3	0.001	Ky
190	chr11:99139815-99140157	intergenic	0	Krt24
