# Supplementary material for: Interrogating Transcriptional Regulatory Sequences in Tol2-Mediated Xenopus Transgenics
Source: PLoS One. 2013 Jul 16;8(7):e68548. doi: 10.1371/journal.pone.0068548 (PMC3713029; doi:10.1371/journal.pone.0068548)
Supplement: Table S3 — Tissue specific expression is compared among transgenic embryos carrying mutations in Mef2 and MyoD sites of SME8 and SME16 muscle enhancers. The number of embryos with specific expression patterns are indicated, the percentages are graphed in Figure 5. (XLSX) [file pone.0068548.s004.xlsx]

## Sheet: Raw Data
	SME8 deletion constructs
	Construct	Muscle	Kidney	Muscle+ Kidney	Eye only	Total Transgenics*
	SME8	90	0	33	0	123
	% Transgenics	73.1707	0	26.8293	0
	SME8DMef2	33	0	55	8	96
	% Transgenics	34.375	0	57.2917	8.33333
	SME8DMyoD	37	7	54	32	130
	% Transgenics	28.4615	5.38462	41.5385	24.6154
	SME8D147-220	3	22	14	52	91
	% Transgenics	3.2967	24.1758	15.3846	57.1429
	*per experiment all 4 constructs were injected at the same time using the same batch of eggs; the data is the sum of two independent experiments
	SME16 Deletion Constructs
	Construct	Muscle	Kidney	Muscle+ Kidney	Eye only	Total Transgenics*
	SME16	31	6	46	38	121
	% Transgenics	25.6198	4.95868	38.0165	31.405
	SME16DMef2	2	40	8	65	115
	% Transgenics	1.73913	0	6.95652	56.5217
	SME16DMyoD	21	10	23	43	97
	% Transgenics	21.6495	10.3093	23.7113	44.3299
	SME16D220-290	2	27	9	46	84
	% Transgenics	2.38095	32.1429	10.7143	54.7619
	*per experiment all 4 constructs were injected at the same time using the same batch of eggs; the data is the sum of two independent experiments
			A
